# Supplementary material for: Effects of Variable-Resistance Training Versus Constant-Resistance Training on Maximum Strength: A Systematic Review and Meta-Analysis
Source: Int J Environ Res Public Health. 2022 Jul 13;19(14):8559. doi: 10.3390/ijerph19148559 (PMC9317775; doi:10.3390/ijerph19148559)
Supplement: Supplementary file 1 [file ijerph-19-08559-s001.zip]

Archive with 1 entries (1 files):
- ijerph-1773424-supplementary.pdf
